# Supplementary material for: Seed Priming with Fullerol Improves Seed Germination, Seedling Growth and Antioxidant Enzyme System of Two Winter Wheat Cultivars under Drought Stress
Source: Plants (Basel). 2023 Mar 22;12(6):1417. doi: 10.3390/plants12061417 (PMC10052877; doi:10.3390/plants12061417)
Supplement: Supplementary file 1 [file plants-12-01417-s001.zip]

Archive with 1 entries (1 files):
- plants-2260500-supplementary.pdf
